# Supplementary material for: Sociodemographic and Health Correlates of Multiple Health Behavior Adherence among Cancer Survivors: A Latent Class Analysis
Source: Nutrients. 2023 May 17;15(10):2354. doi: 10.3390/nu15102354 (PMC10223681; doi:10.3390/nu15102354)
Supplement: Supplementary file 1 [file nutrients-15-02354-s001.zip]

Archive with 1 entries (1 files):
- nutrients-2324785-supplementary.pdf
